# Supplementary material for: Vaccine mRNA Can Be Detected in Blood at 15 Days Post-Vaccination
Source: Biomedicines. 2022 Jun 28;10(7):1538. doi: 10.3390/biomedicines10071538 (PMC9313234; doi:10.3390/biomedicines10071538)
Supplement: Supplementary file 1 [file biomedicines-10-01538-s001.zip]

Archive with 1 entries (1 files):
- biomedicines-1765117-supplementary.pdf
